# Supplementary material for: Transcriptome Analysis Reveals the Mechanism of Quinoa Polysaccharides Inhibiting 3T3-L1 Preadipocyte Proliferation
Source: Foods. 2024 Jul 23;13(15):2311. doi: 10.3390/foods13152311 (PMC11311824; doi:10.3390/foods13152311)
Supplement: Supplementary file 1 [file foods-13-02311-s001.zip]

Archive with 1 entries (1 files):
- foods-3039091-supplementary.pdf
